# Supplementary material for: Sustainable Precursor-Based Titanium Dioxide–Graphene Nanocomposite Electrochemical Sensor for Sensitive Detection of Diuron in Vegetables
Source: Foods. 2025 Aug 24;14(17):2946. doi: 10.3390/foods14172946 (PMC12428406; doi:10.3390/foods14172946)
Supplement: Supplementary file 1 [file foods-14-02946-s001.zip]

Archive with 1 entries (1 files):
- foods-3806709-supplementary.pdf
